# Supplementary material for: Exposures among MERS Case-Patients, Saudi Arabia, January–February 2016
Source: Emerg Infect Dis. 2016 Nov;22(11):2020–2. doi: 10.3201/eid2211.161042 (PMC5088020; doi:10.3201/eid2211.161042)
Supplement: Technical Appendix 1 — Characteristics of 27 MERS cases-patients, Saudi Arabia, January–February 2016 [file 16-1042-Techapp-s1.xlsx]

## Sheet: Sheet1
	Technical Appendix 1. Characteristics of 27 Middle East respiratory syndrome case-patients, Saudi Arabia, January–February 2016*
	ID	GenBank information	Age, y	Saudi citizen	Male	Underlying illness	Died	Region	Interview	Person	Interval, d†	HCP	Inpatient	Visitor	HHC	Direct camel contact	Indirect camel contact	Notes on exposure
	1	NA	85	Y	Y	Y	N	Aseer	Y	Proxy	72	N	N	N	N	Y	N	Direct camel
	2	NA	85	Y	Y	Y	N	Qaseem	Y	Proxy	61	N	N	N	N	N	N	Acquaintances with direct camel contact‡
	3	KX154690	58	Y	Y	N	N	Makkah	Y	Self	63	N	N	N	N	Y	N	Direct camel
	4	KX154689	47	Y	Y	Y	N	Riyadh	Y	Self	50	N	N	Y	N	N	Y	Multiple
	5	NA	43	N	Y	N	N	Riyadh	Y	Self	42	N	N	N	N	N	N	Spouse is HCP
	6	NA	34	N	Y	N	Y	Najran	Y	Proxy	42	N	N	N	N	N	N	No reported risks
	7	KX154685 (R)	75	Y	Y	Y	Y	Riyadh	Y	Proxy	36	N	N	N	N	Y	N	Direct camel
	8	KX154684 (M)	80	Y	Y	Y	Y	Riyadh	Y	Proxy	36	N	N	N	N	N	N	No reported risks
	9	NA	74	Y	Y	Y	N	Riyadh	Y	Self	28	N	N	N	N	N	Y	Indirect camel
	10	NA	53	N	Y	Y	N	Aseer	Y	Self	32	N	N	N	N	N	N	Acquaintances with direct camel contact‡
	11	NA	60	Y	Y	Y	Y	Najran	Y	Proxy	23	N	N	N	N	N	N	Acquaintances with direct camel contact‡
	12	NA	56	Y	Y	N	N	Riyadh	Y	Self	29	N	N	N	N	Y	N	Direct camel
	13	NA	72	Y	Y	Y	N	Riyadh	Y	Proxy	27	N	N	N	N	N	N	No reported risks
	14	KX154691	68	Y	Y	Y	N	Riyadh	Y	Self	28	N	N	N	N	N	N	No reported risks
	15	NA	50	Y	Y	Y	Y	Aseer	Y	Proxy	25	N	N	Y	N	Y	N	Multiple
	16	KX154694	72	Y	Y	Y	N	Riyadh	Y	Proxy	20	N	N	N	N	N	Y	Indirect camel
	17	(P)	68	Y	Y	Y	N	Riyadh	Y	Proxy	28	N	N	Y	N	N	Y	Multiple
	18	NA	50	Y	Y	–	N	Madinah	N	NA	NA	–	–	–	–	–	–	Unknown
	19	NA	78	Y	Y	–	N	Makkah	N	NA	NA	–	–	–	–	–	–	Unknown
	20	KX154687	53	Y	Y	–	N	Riyadh	N	NA	NA	–	–	–	–	–	–	Unknown
	21	KX154686 (B)	24	N	Y	–	Y	Riyadh	N	NA	NA	–	–	–	–	–	–	Unknown
	22	(P)	21	N	Y	–	N	Makkah	HRC	NA	NA	–	–	–	–	Y	–	Direct camel
	23	NA	45	N	Y	N	N	Makkah	HRC	NA	NA	–	–	–	–	Y	–	Direct camel
	24	NA	41	Y	Y	–	N	Riyadh	HRC	NA	NA	–	–	–	Y	–	–	Secondary (HHC)
	25	KX154688 (R)	28	N	N	N	N	Riyadh	HRC	NA	NA	Y	–	–		–	–	Secondary (HCP)
	26	KX154692 (B)	30	N	Y	Y	N	Riyadh	HRC	NA	NA	–	–	–	Y	–	–	Secondary (HHC)
	27	KX154693 (B)	30	N	Y	N	N	Riyadh	HRC	NA	NA	–	–	–	Y	–	–	Secondary (HHC)
	*B, sequence forms part of a secondary transmission chain (patient to 2 household contacts) that is highlighted by a blue dot in online Technical Appendix 2 (http://wwwnc.cdc.gov/EID/article/22/11/16-1042-Techapp2.pdf); HCP, healthcare personnel; HHC, household contact; HRC, high-risk contact (identified through contact tracing and testing); M, sequence contained the point mutation described prev…
